# Supplementary material for: AP-1 Is a Component of the Transcriptional Network Regulated by GSK-3 in Quiescent Cells
Source: PLoS One. 2011 May 25;6(5):e20150. doi: 10.1371/journal.pone.0020150 (PMC3102068; doi:10.1371/journal.pone.0020150)
Supplement: Table S1 — Chromatin Immunoprecipitation Primers for Quantitative Real-Time PCR. Real-time PCR primer sequences and predicted AP-1 binding site positions are shown. The “Sites” column denotes multiple predicted binding sites in one gene where applicable. The “Sites Covered” column, in turn, refers to those sites that are too close to be distinguished from one another (typically <250 nucleotides away from each other, the approximate resolution of the ChIP experiment), and therefore both (or in some cases, three sites) are tested with one primer set. * = Experiments with these primer pairs were performed, but the data is not shown. Results were negative. (XLS) [file pone.0020150.s001.xls]

## Sheet: Sheet1
TABLE S1. Chromatin Immunoprecipitation Primers for Quantitative Real-Time PCR
				Predicted site position		Primer Position			5' to 3'	5' to 3'
	Gene Symbol	RefSeq	Site	Site start (5')	End (3')	Forward Primer Position	Reverse Primer Position	Sites covered	Forward Primer	Reverse Primer
	BHLHB2	NM_003670	1	-2006	-1998	-1893	-1943	1,2	AGACTGATCCCCTAACTGCACC	CCGAGACTGGGCGAAGAGTAG
			2	-1898	-1890
*			3	-253	-245	-338	-288	3	CTCGCTCCCATTTAACCCAG	GCAAGCCGAGGAGTAATGGA
	CCL8	NM_005623		-4070	-4062	-4164	-4114		CCATCATGCTATTCTGCCTGTC	AAGTGTTCCTGGCTGTCAGTCC
	CTGF	NM_001901	1	-3590	-3592	-3610	-3560	1	ATGCATTGCGTATGGGTCTTG	GAAACATGCCGGAGGAATGT
*			2	-2969	-2961	-2895	-2845	2	CTTTTTCTCCCAACTCTGACCTG	GACTTACCCCAGCCCCTTTG
	CYR61	NM_001554		-2054	-2046	-1875	-1825		TTGGATGATCCACTGTGCTTTT	CACGCAATCTGTCCATCATGAT
*	FOSB	NM_006732	1	-2768	-2760	-2750	-2700	1	GTGTTGCCTGTGTCGGGTG	CAAAGACCTACCCTGGCTGG
			2	-60	-52	-193	-143	2	TCATGCAAGTGACCAGATCGA	GCACTGTCCAGCAAGAGGTCT
	NR4A1	NM_002135	1	-38	-30	-126	-67	1,2	ATCAAACAATCCGCGCTCC	ATGTCTGCGCGCGTGA
			2	-9	-1
*	NR4A2	NM_173173	1	-3015	-3007	-3073	-3023	1	CACACATTGGCGGTGCTACT	TCCTCACCAGATTCTGATGGG
			2	-2060	-2052	-2149	-2099	2	TTCCTTCTCCCCAGCTCTCC	CATGCGAACGAAAGGGAAAA
	NR4A3	NM_173200		-4396	-4387	-4499	-4449		AACCGCCACAGCACTCAAGT	TCCCCTTATTAACTGGGCGAA
	PLAU	NM_002658	1	-1966	-1958	-2032	-1982	1,2,3	TGACAGCCTCCAGCCAAGTA	TGCTCCCCTAGCAGCTCTCA
			2	-1936	-1928
			3	-1744	-1738
	RGS1	NM_002922	1	-4208	-4200	-4122	-4072	1	CCTTTCCAAATCCTCTACATGCA	GCAAAAATGATGGAGGTGCTC
*			2	-1527	-1519	-1661	-1611	2	TCATCGGTCTCATTAGGGTCACT	ACTGGTGAGATGAGCTGGCC
	RGS2	NM_002923	1	-2951	-2943	-2941	-2891	1	TGCAACTTTTACAACCCACTGC	TTCCATCCTGTGGTAGAGGAAGA
*			2	-997	-989	-1199	-1149	2	TAGACAGACCCAGCCACGTG	AATTGGGTTTGCATTTTTGATCA
	RND3 (ARHE)	NM_005168		-4026	-4018	-4072	-4122		AAGGCATCCTGCACGTTTTC	TGGAGCAGAGAGATGGCTGAC
	MYOG	NM_002479		N/A	N/A	-90	-40		CCTTGATGTGCAGCAACAGC	CCAACGCCACAGAAACCTG
